# Supplementary material for: Comparison of Therapeutic Response and Clinical Outcome between HCV Patients with Normal and Abnormal Alanine Transaminase Levels
Source: PLoS One. 2016 Mar 11;11(3):e0142378. doi: 10.1371/journal.pone.0142378 (PMC4788146; doi:10.1371/journal.pone.0142378)
Supplement: S1 Dataset — (XLS) [file pone.0142378.s001.xls]

## Sheet: Sheet1
check	dose	chang_dose	rib_d	start	end	HCC date	HCC years	wk	fwk	hcc	lc	ae	rm	bk	prebx	per	int	por	fib	p6mbx2	per2	int2	por2	fib2	p2ybx3	per3	int3	por3	fib3	p5ybx4	per4	int4	por4	fib4	bx	se	pre_ab	pre_ab_羅	ab3m	ab6m	ab6m	ab1y	end_ab	fu_ab6m	fu_ab6m羅	fu_ab1y	fu_ab1y羅	fu_ab2y	fu_ab2y羅
	RI3		0	1999-02-10	1999-07-28			0	0	0	1	0	RNA	CHC5	1998-11-03	C	A	H		2000-02-14	0	1	1	0	2001-12-06	1	1	1	4	2005-08-18	1	3	3	0	93/07/29( 0,0,3,1)		108.07	0	87.89	65.76	0	0	0	93.64	0	119.14	0	102.6	0
	RI3		0	1998-11-20	1999-08-06			0	0	0	0	0	N	100	1998-11-11	0	1	3	1	- -	X	X	X	X	2002-02-26	0	3	1	0	2004-12-07	0	3	1	0			26.8	0	0	0	0	0	0	0	0	0	0	0	0
	RI3		0	1999-02-26	1999-08-13			0	169			1	N	RNA	1998-10-15	0	1	3	0	- -	X	X	X	X	- -	X	X	X	X	- -	X	X	X	X		0	85.6	0	58.58	45.72	0	0	0	22.41	0	15.32	0	0	0
	PRI3		0	1999-03-10	1999-08-27			0	0	0	0	0	RE	RE	- -	X	X	X	X	2000-03-07	1	1	4	3	2001-08-03	1	1	3	4	2005-03-10	3	3	3	4			111.07	0	0	85.46	0	0	0	0	0	0	0	0	0
	RI3		0	1999-03-18	1999-04-15	2003-03-26		0	303	2	0	1	N	RNA	1998-12-04	1	1	4	1	- -	X	X	X	X	- -	X	X	X	X	- -	X	X	X	X		8,9,6,7,5,23	0	0	0	0	0	0	0	0	0	0	0	0	0
	RI3		0	1998-12-24	1999-11-25			0	0	0	0	1	N	RE	1998-12-07	0	1	1	0	2000-04-13	0	1	3	0	2001-04-12	0	1	1	0	- -	X	X	X	X		6	52.51	0	0	0	0	0	0	0	0	0	0	0	0
	RI3		0	1999-03-19	1999-09-03			0	308	0	0	0	RNA	RNA	1998-12-21	1	1	3	1	- -	X	X	X	X	- -	X	X	X	X	- -	X	X	X	X		0	67.55	0	0	24.55	0	0	0	18.41	0	14.39	0	10.42	0
	RI3		0	1999-03-31	1999-09-17			0	673	0	0	1	N	RNA	1998-12-15	1	3	4	0	2000-03-11	0	1	3	0	2001-11-26	0	1	3	0	- -	X	X	X	X		1	102.62	0	89.38	70.1	0	0	0	46.11	0	54.49	0	27.8	0
	RI3		0	1999-03-31	1999-12-08			0	0	0	0	0	N	RE	1998-12-22	1	1	4	2	2000-05-19	1	1	4	0	2001-05-22	0	1	1	1	- -	X	X	X	X			50.04	0	0	0	0	0	0	0	0	0	0	0	0
	RI3		0	1999-04-02	1999-11-22	2000-05-29		0	298			1	N	N1	1998-11-24	A	C	I	R	2000-05-27	H	C	C		- -	X	X	X	X	- -	X	X	X	X		5,31	104	0	0	87.83	0	0	0	89.84	0	88.29	0	0	0
	RI5		0	1999-04-22	1999-10-08			0	0	0	0	1	RE	80I	1999-03-30	1	3	3	0	- -	X	X	X	X	2002-12-11	1	3	3	0	- -	X	X	X	X		6,5,9	48.84	0	82.21	100.96	0	0	0	86.21	0	94.3	0	116.06	0
	RI3		0	1999-04-23	1999-10-08			0	0			1	BC	RE	1999-03-29	1	3	4	0	- -	X	X	X	X	- -	X	X	X	X	- -	X	X	X	X		12	107.56	0	102.63	81.8	0	0	0	75.06	0	0	0	0	0
	RI5		0	1999-04-27	1999-10-12			0	671	0	0	1	RE	RE	1999-03-18	2	1	3	2	2000-04-17	0	1	3	3	2001-11-19	1	1	1	1	- -	X	X	X	X		12,17	105.37	0	94.97	98.13	0	0	0	65.11	0	83.24	0	57.32	0
	RI3		0	1999-02-04	1999-09-14			0	247	0	0	0	N	RNA	1998-12-14	1	4	3	2	- -	X	X	X	X	- -	X	X	X	X	- -	X	X	X	X		5	0	0	0	0	0	0	0	0	0	0	0	0	0
	RI5		0	1999-04-29	1999-10-14			0	190			1	CHC	CHC1	1999-04-16	1	0	1	3	2000-04-13	1	1	3	2	- -	X	X	X	X	- -	X	X	X	X		23,1,19	91.35	0	88.95	85.96	0	0	0	66.53	0	72.17	0	65	0
	RI3		0	1999-05-04	1999-10-21	1998-10-20		0	0			1	N	N1	- -	X	X	X	X	- -	X	X	X	X	- -	X	X	X	X	- -	X	X	X	X		16	102.57	0	0	0	0	0	0	0	0	0	0	0	0
	ARI3		0	1999-05-04	1999-10-19			0	0	0	1	0	N	健保1	- -	X	X	X	X	- -	X	X	X	X	- -	X	X	X	X	- -	X	X	X	X			97.09	0	0	65.42	0	0	0	87.27	0	89.09	0	0	0
	RI5		0	1999-05-05	1999-10-21			0	304	0	0	1	CHC	CHC1	1999-04-23	0	3	3	0	- -	X	X	X	X	- -	X	X	X	X	- -	X	X	X	X		0	90.51	0	79.86	66.67	0	0	0	50.84	0	36.78	0	33.1	0
	RI3		0	1999-05-07	1999-07-09	1997-11-21		0	0			1	N	N1	1999-04-28	3	1	3	4	- -	X	X	X	X	- -	X	X	X	X	- -	X	X	X	X		因藥物效果不佳 by order dc	0	0	0	0	0	0	0	0	0	0	0	0	0
	RI5		0	1999-05-11	1999-07-29			0	678	0	1	1	CHC	CHC1	1999-04-07	3	1	3	4	- -	X	X	X	X	- -	X	X	X	X	- -	X	X	X	X		no respond by order dc	0	0	0	0	0	0	0	0	0	0	0	0	0
	RI5		0	1999-05-11	1999-11-25	2001-08-13		0	163			1	N	N1	- -	X	X	X	X	- -	X	X	X	X	- -	X	X	X	X	- -	X	X	X	X		32	0	0	0	0	0	0	0	0	0	0	0	0	0
	RI3		0	1999-05-13	1999-10-28			0	305	0	0	0	CHC	CHC1	1999-02-23	1	1	3	0	2000-04-20	0	1	3	0	- -	X	X	X	X	- -	X	X	X	X		13,5	99.93	0	74.37	55.79	0	0	0	50.76	0	36.52	0	34.23	0
	RI5		0	1999-05-14	1999-10-28			0	670	0	1	0	CIR	CIR1	1999-05-18	1	1	3	4	- -	X	X	X	X	- -	X	X	X	X	- -	X	X	X	X		15	106.32	0	94.86	95.78	0	0	0	81.41	0	56.45	0	47.2	0
	RI5		0	1999-05-18	1999-11-05	2011-09-17		0	164			1	BC	BC	1999-04-22	1	1	3	1	- -	X	X	X	X	- -	X	X	X	X	- -	X	X	X	X		1,9,3,25	93.15	0	91.29	70.92	0	0	0	78.19	0	87.41	0	82.33	0
	RI3		0	1999-05-20	1999-11-04			0	217			1	N	N1	1998-10-28	0	1	4	0	- -	X	X	X	X	- -	X	X	X	X	- -	X	X	X	X		0	76.46	0	44.67	30.78	0	0	0	13.13	0	8.51	0	4.63	0
	RI5		0	1999-05-21	1999-11-05			0	246	0	1	1	CIR	CIR1	1999-01-07	0	1	1	4	- -	X	X	X	X	- -	X	X	X	X	- -	X	X	X	X		6,14	82.89	0	88.81	85.95	0	0	0	52.39	0	43.66	0	39.45	0
	RI3		0	1999-05-27	1999-11-11			0	676	0	0	1	N	RNA	1999-01-13	1	3	4	0	2000-05-04	0	1	1	0	2001-12-11	0	1	3	0	- -	X	X	X	X			103.51	0	63.64	72.52	0	0	0	72.41	0	58.48	0	36.35	0
	RI3		0	1999-05-28	1999-11-12			0	659	0	0	1	CHC	CHC1	1999-05-21	3	3	3	1	2000-05-04	0	1	1	0	2001-12-14	0	1	1	0	- -	X	X	X	X		5,25	98.56	0	85.38	83.22	0	0	0	56.43	0	50.82	0	40.57	0
	RI5		0	1999-05-28	1999-11-12			0	705	0	0	1	N	N1	1998-10-28	1	1	3	1	- -	X	X	X	X	- -	X	X	X	X	- -	X	X	X	X		0	90.38	0	79.24	70.7	0	0	0	43.58	0	24.13	0	28.95	0
	RI5		0	1999-06-03	1999-11-18			0	678	0	0	0	CHC	CHC1	1999-05-18	0	1	4	0	- -	X	X	X	X	- -	X	X	X	X	- -	X	X	X	X		5,9	0	0	0	0	0	0	0	0	0	92.67	0	86.71	0
	RI5		0	1999-06-03	1999-10-25	2008-02-25		0	0	0	1	1	CIR	健保1	1999-05-06	3	1	3	4	- -	X	X	X	X	- -	X	X	X	X	- -	X	X	X	X		3	0	0	0	0	0	0	0	0	0	0	0	0	0
	PRI5		0	1999-06-03	1999-11-18			0	657	0	0	0	CHC	CHC1	1999-04-12	0	1	3	1	2000-05-10	0	1	0	0	2001-12-11	0	1	1	0	- -	X	X	X	X		3,26,16,19,12,	99.55	0	66.54	55.19	0	0	0	30.52	0	23.37	0	12.46	0
	RI3		0	1999-06-04	1999-08-05			0	0	0	0	1	RNA	健保1	- -	X	X	X	X	- -	X	X	X	X	- -	X	X	X	X	2004-03-12	3	1	4	3		19	40.5	0	0	0	0	0	0	0	0	0	0	0	0
	RI3		0	1999-06-08	1999-06-15			0	0			1	RE	RE	1998-07-31	C	A	H		- -	X	X	X	X	- -	X	X	X	X	- -	X	X	X	X		dc by side effect 病人自行停藥	0	0	0	0	0	0	0	0	0	0	0	0	0
	RI53		0	1999-06-10	1999-09-30			0	244	0	2	1	RE	RE	1999-06-17	C	A	H		- -	X	X	X	X	- -	X	X	X	X	- -	X	X	X	X		wbc2.3+non response so by order dc	0	0	0	0	0	0	0	0	0	0	0	0	0
+	RI3	RI3	0	1999-06-10	1999-11-25			0	343	0	0	1	CHC	CHC1	1999-04-19	1	1	4	2	- -	X	X	X	X	- -	X	X	X	X	- -	X	X	X	X		0	103.68	0	93.87	89.13	0	0	89.13	48.62	0	34.5	0	0	0
	RI53		0	1999-06-10	1999-12-02			0	288	0	0	1	CHC	CHC1	1999-05-18	3	3	3	2	- -	X	X	X	X	- -	X	X	X	X	- -	X	X	X	X		9,5,8	112	0	98.14	84.38	0	0	0	0	0	0	0	0	0
	RI3		0	1999-06-11	1999-11-26			0	656	0	0	1	CHC	CHC1	1999-06-03	0	3	4	0	2000-05-17	0	1	1	0	2001-11-27	0	1	3	0	- -	X	X	X	X		12	89.48	0	88.82	91.83	0	0	0	54.95	0	52.05	0	32.86	0
	RI5		0	1999-06-12	1999-11-25			0	0	0	0	1	RE	RE	- -	X	X	X	X	- -	X	X	X	X	2001-08-24	0	1	1	0	- -	X	X	X	X		16	0	0	89.56	65.22	0	0	0	79.13	0	0	0	0	0
	RI5		0	1999-06-05	1999-11-29	2000-01-31		0	0			1	CIR	CIR1	1999-05-10	3	1	3	4	- -	X	X	X	X	- -	X	X	X	X	- -	X	X	X	X		0	102.01	0	0	78.93	0	0	0	86.31	0	0	0	0	0
	PRI5		0	1999-06-17	1999-12-03			0	297	0	0	1	CHC	CHC1	1999-04-19	1	1	3	1	2000-05-26	1	1	4	1	2002-01-16	0	1	1	0	- -	X	X	X	X		0	105.05	0	92.99	91.21	0	0	0	66.69	0	60.87	0	59.27	0
+	PRI5	PRI5	0	1999-06-17	1999-12-02			0	137	0	0	1	CHC	CHC1	1999-04-19	0	1	4	0	- -	X	X	X	X	- -	X	X	X	X	- -	X	X	X	X			91.93	0	89.09	80.84	0	0	80.84	66.07	0	50.65	0	0	0
	RI3		0	1999-06-22	1999-12-07			0	677	0	0	1	N	RNA	1999-03-22	0	3	1	1	2000-05-26	0	1	1	0	2002-05-29	0	1	1	0	- -	X	X	X	X		3,32,12	105.11	0	68.61	43.75	0	0	0	25.63	0	22.29	0	13.06	0
	PRI5		0	1999-06-23	1999-10-06			0	0			0	CHC	CHC1	1999-05-11	0	1	1	0	- -	X	X	X	X	- -	X	X	X	X	- -	X	X	X	X		liver nodule by order dc	42.34	0	0	0	0	0	0	0	0	0	0	0	0
	RI3		0	1999-06-24	1999-12-10			0	607	0	0	1	N	RNA	1999-03-22	0	1	1	0	2000-05-30	0	1	1	0	2002-01-08	0	0	0	0	- -	X	X	X	X		0	101.67	0	86.99	78.37	0	0	0	70.08	0	65.51	0	66.82	0
	RI3		0	1999-06-24	2000-01-07			0	0	0	0	1	N	80I	1999-01-12	0	1	3	1	- -	X	X	X	X	- -	X	X	X	X	- -	X	X	X	X			15.84	0	57.1	52.57	0	0	47	0	0	0	0	0	0
	RI3		0	1999-06-29	1999-12-15			0	311			0	CHC	CHC1	1999-05-26	0	3	3	1	- -	X	X	X	X	- -	X	X	X	X	- -	X	X	X	X			92.08	0	88.83	70.57	0	0	0	54.91	0	40.98	0	37.74	0
	RI5		0	1999-06-30	1999-12-16	2006-05-09		0	0	0	1	1	CHC	RE	1999-05-27	6	3	4	1	- -	X	X	X	X	- -	X	X	X	X	- -	X	X	X	X		20,28	93.34	0	81.48	68.82	0	0	0	90.38	0	78	0	0	0
	RI5.3		0	1999-07-12	1999-12-27			0	270	0	0	1	CIR	CIR1	1998-03-09	1	1	1	2	- -	X	X	X	X	- -	X	X	X	X	- -	X	X	X	X		0	112.85	0	108.1	108.49	0	0	0	89.6	0	85.39	0	87.9	0
	RI5		0	1999-07-14	1999-12-28			0	645	0	0	0	CHC	CHC1	1999-06-01	0	3	4	1	2000-06-19	0	1	1	0	2001-12-20	0	1	1	0	- -	X	X	X	X		7	87.96	0	78.36	76.59	0	0	0	47.05	0	36.07	0	24.76	0
	PRI5		0	1999-07-15	1999-12-30			0	195			1	CHC	CHC1	1999-05-18	1	1	4	0	- -	X	X	X	X	- -	X	X	X	X	- -	X	X	X	X		29,23,12,5,8	98.72	0	0	64.18	0	0	0	105.22	0	79.74	0	0	0
	RI5		0	1999-07-15	1999-12-30			0	291	0	1	0	CIR	CIR1	1999-07-05	0	1	1	4	2000-06-20	0	0	1	4	2002-01-11	-	1	-	4	- -	X	X	X	X		3,13,16,19,12,5,9	89.69	0	99.19	84.52	0	0	0	89.9	0	73.03	0	77.44	0
	ARI5		0	1999-07-15	1999-12-31			0	635		1	1	RE	RE	- -	X	X	X	X	- -	X	X	X	X	2001-12-13	1	1	1	4	- -	X	X	X	X		19,9,5,12	40.65	0	48.32	28.05	0	0	0	16.83	0	11.45	0	6.73	0
	ARI5		0	1999-07-20	2000-01-04			0	0	0	0	0	BC	100	1999-06-29	3	3	3	1	2000-08-25	1	1	3	0	2002-03-27	1	1	3	1	2004-08-25	1	3	4	2		8,12,31	106.31	0	0	80.12	0	0	0	98.7	0	90.58	0	100.17	0
	ARI5		0	1999-07-22	2000-01-06	2010-11-22		0	0	0	0	1	RE	健保3	1999-05-31	1	3	1	1	2001-07-12	1	1	4	3	- -	X	X	X	X	- -	X	X	X	X		1,2,26,19,8,5,4,6,7	37.27	0	82.21	80.67	0	0	0	111.31	0	84.44	0	0	0
	ARI5		0	1999-07-23	2000-01-06			0	0	0	0	1	RE	RE	1999-07-08	0	1	4	1	- -	X	X	X	X	- -	X	X	X	X	- -	X	X	X	X		12,6,25	66.86	0	71.65	74.21	0	0	0	85.85	0	88.93	0	0	0
	ARI3		0	1999-07-23	2000-01-07	2005-10-25		0	0	0	1	1	CIR	RE	1999-07-13	1	3	3	4	- -	X	X	X	X	- -	X	X	X	X	- -	X	X	X	X		6,23,20,8,5,32,25,13	104.88	0	93.84	94.74	0	0	0	106.77	0	0	0	103.66	0
	RI5		0	1999-07-29	2000-01-13	2006-02-10		0	0	0	2	1	BC	RE	1999-06-05	3	4	4	3	- -	X	X	X	X	2002-03-27	4	1	3	4	- -	X	X	X	X		23,8,5,6,17	104.32	0	97.98	0	0	0	0	94.82	0	91.86	0	103.15	0
	ARI5		0	1999-07-29	2000-01-13			0	175			1	RE	RE	1999-07-08	1	1	3	1	- -	X	X	X	X	- -	X	X	X	X	- -	X	X	X	X		5,13,31	92.14	0	77.95	74.92	0	0	0	73.87	0	52.1	0	58.44	0
	RI3		0	1999-08-04	2000-02-16			0	285	0	1	0	CHC	CHC1	1999-07-28	3	1	3	2	- -	X	X	X	X	- -	X	X	X	X	- -	X	X	X	X		12	103.45	0	0	0	0	0	0	0	0	28.71	0	23.09	0
	RI5		0	1999-08-04	1999-08-11			0	397			0	CHC	CHC1	1999-07-15	0	1	1	0	- -	X	X	X	X	- -	X	X	X	X	- -	X	X	X	X		8,9+經濟因素自停	0	0	0	0	0	0	0	0	0	0	0	0	0
	PRI5		0	1999-08-04	2000-01-25			0	509	0	0	0	CHC	CHC1	1999-06-08	1	1	4	3	2000-07-24	0	0	1	1	2003-03-05	0	0	1	0	- -	X	X	X	X		12,6	90.88	0	81.88	57.35	0	0	0	43.72	0	37.78	0	28.45	0
	RI3		0	1999-08-05	2000-01-21			0	272			1	CHC	CHC1	1999-07-20	3	1	4	2	- -	X	X	X	X	- -	X	X	X	X	- -	X	X	X	X		17,19,13	96.93	0	77.18	67.6	0	0	0	87.62	0	50.08	0	0	0
+	RI3	RI3	0	1999-08-05	2000-01-20			0	296	0	0	0	CHC	CHC1	1999-08-16	0	1	3	0	- -	X	X	X	X	- -	X	X	X	X	- -	X	X	X	X		1,12	87.37	0	89.96	79.66	0	0	79.66	59.92	0	55.18	0	0	0
	RI5		0	1999-08-05	1999-09-17			0	0			1	CHC	CHC1	1999-07-20	1	1	4	1	- -	X	X	X	X	- -	X	X	X	X	- -	X	X	X	X		8,9+經濟因素自停	0	0	0	0	0	0	0	0	0	0	0	0	0
+	RI3	RI3	0	1999-08-06	2000-01-28	2006-07-31		0	0	0	0	0	CHC	RE	1999-07-26	5	1	3	2	2000-08-22	1	1	3	3	- -	X	X	X	X	- -	X	X	X	X		8,23,12	104.7	0	91.49	68.08	0	0	68	101.12	0	0	0	0	0
	PRI3		0	1999-08-06	2000-02-11			0	0	0	0	1	RE	80I	1999-05-28	0	1	3	1	2000-08-22	0	1	1	0	2002-01-16	0	1	4	1	- -	X	X	X	X	93/03/05(1,1,4,1)	5,8,28,1,6,9,8,13,20	91.57	0	61.23	0	0	0	50	100.89	0	73.99	0	96.75	0
	RI5		0	1999-08-10	1999-08-17			0	0			1	CHC	CHC1	1999-07-06	1	1	3	0	- -	X	X	X	X	- -	X	X	X	X	- -	X	X	X	X		plt low by order dc	0	0	0	0	0	0	0	0	0	0	0	0	0
	RI5		0	1999-08-12	2000-01-27	2004-08-10		0	0			1	CIR	CIR1	1999-08-02	3	1	3	4	- -	X	X	X	X	- -	X	X	X	X	- -	X	X	X	X		0	0	0	0	0	0	0	0	0	0	0	0	0	0
	RI5		0	1999-08-12	2000-03-23			0	653	0	0	0	CHC	CHC1	1999-05-26	1	1	1	0	- -	X	X	X	X	- -	X	X	X	X	- -	X	X	X	X		15	110.55	0	0	0	0	0	0	0	0	0	0	37.53	0
	RI5		0	1999-08-13	2000-02-05			0	261	0	1	1	CIR	CIR1	1999-08-11	4	3	3	4	- -	X	X	X	X	- -	X	X	X	X	- -	X	X	X	X		0	100.16	0	89.67	84.37	0	0	0	58.58	0	49.22	0	46.92	0
	RI3		0	1999-08-16	1999-09-13			0	440	0	1	0	N	N1	- -	X	X	X	X	- -	X	X	X	X	- -	X	X	X	X	- -	X	X	X	X		HB6.9 停藥	0	0	0	0	0	0	0	0	0	0	0	0	0
	RI3		0	1999-08-19	2000-02-03			0	0	0	0	1	CHC	CHC1	1999-08-03	1	3	4	3	2000-07-24	1	1	1	3	- -	X	X	X	X	- -	X	X	X	X		5,26,12,25,30	102.87	0	93.38	74.34	0	0	0	94.42	0	96.19	0	0	0
	RI5		0	1999-08-20	2000-02-03			0	288	0	2	1	RE	RE	1999-03-02	A	C			2000-07-28	0	1	1	1	2002-01-07	0	1	0	4	- -	X	X	X	X		8,19,23,6,12,29,15,	85.76	0	77.25	74.16	0	0	0	55.5	0	34.88	0	28.25	0
	PRI5		0	1999-08-30	2000-02-14			0	0	0	0	1	CHC	R1	1999-07-07	0	1	4	0	2001-08-29	1	1	3	0	- -	X	X	X	X	- -	X	X	X	X			77.13	0	58.28	50.72	0	0	0	86.96	0	0	0	0	0
	RI3		0	1999-09-02	2000-02-17			0	0			1	CHC	CHC1	1999-08-16	1	3	3	0	- -	X	X	X	X	- -	X	X	X	X	- -	X	X	X	X		9,33	103.45	0	0	0	0	0	0	0	0	0	0	0	0
+	RI3	RI3	0	1999-09-03	1999-11-02	2000-11-18		0	0	2	1	0	CIR	N1	1999-08-05	3	3	3	4	- -	X	X	X	X	- -	X	X	X	X	- -	X	X	X	X		?	0	0	0	0	0	0	0	73.77	0	0	0	34.32	0
	RI5		0	1999-09-03	2000-02-18			0	78			0	CHC	CHC1	1999-08-09	5	1	3	2	- -	X	X	X	X	- -	X	X	X	X	- -	X	X	X	X		0	103.75	0	0	0	0	0	0	0	0	80.7	0	0	0
	RI3		0	1999-09-03	2000-02-18			0	0			0	N	N1	1999-08-11	4	3	3	4	2000-08-30	1	1	4	4	- -	X	X	X	X	- -	X	X	X	X		9,20	108.85	0	0	86.69	0	0	0	0	0	0	0	0	0
+	RI3	RI3	0	1999-09-07	2000-02-22			0	650	0	0	0	CHC	CHC1	1999-08-12	0	1	1	3	2000-08-10	0	0	1	1	2002-02-27	0	1	0	0	- -	X	X	X	X		3,25,13,8,4,9,19,5	85.31	0	0	70.62	0	0	70.62	68	0	54.05	0	38.22	0
	RI5		0	1999-09-07	2000-02-22			0	141			0	CHC	CHC1	1999-08-13	0	1	4	0	2000-08-11	0	1	0	0	- -	X	X	X	X	- -	X	X	X	X		19,5,12,25	97.16	0	62.5	63.6	0	0	0	54.34	0	0	0	34.02	0
	ARI5		0	1999-09-10	2000-02-25			0	142			0	CIR	CIR1	1999-08-31	1	1	3	4	- -	X	X	X	X	- -	X	X	X	X	- -	X	X	X	X		12,19	109.48	0	90.71	99.17	0	0	0	126.94	0	102.86	0	114.07	0
	PRI5		0	1999-09-10	2000-02-25			0	660	0	0	1	CHC	CHC1	1999-06-29	4	3	3	0	2000-09-14	1	1	3	0	2002-03-15	0	1	0	0	- -	X	X	X	X		23,25,12,5	93.82	0	86.16	83.92	0	0	0	81.54	0	47.18	0	51.48	0
	RI5		0	1999-09-10	2000-02-25			0	137			1	CIR	CIR1	1999-09-06	4	4	3	4	- -	X	X	X	X	- -	X	X	X	X	- -	X	X	X	X		5,12	84.45	0	0	0	0	0	0	0	0	58.07	0	0	0
	RI3		0	1999-09-14	2000-03-03			0	0	0	0	0	CHC	100	1999-07-23	1	1	3	1	2000-08-30	1	1	3	4	2002-02-04	0	1	3	0	- -	X	X	X	X		6,7,9,12,19	89.9	0	67.81	60.02	0	0	0	98.6	0	91.87	0	0	0
	RI53		0	1999-09-14	1999-12-23			0	661	0	2	0	BC	BC	1999-09-06	3	3	3	0	- -	X	X	X	X	- -	X	X	X	X	- -	X	X	X	X		26,6,9,16,27	0	0	0	0	0	0	0	47.14	0	34.3	0	32.96	0
	PRI5		0	1999-09-17	2000-03-03			0	589	0	0	1	CHC	CHC1	- -	N				2000-08-17	0	1	1	1	2001-12-14	0	0	1	0	- -	X	X	X	X		12,18,5,8,20,17,7,25,31	88.79	0	0	64.24	0	0	0	71.58	0	58.74	0	34.53	0
	PRI5		0	1999-09-17	2000-03-03			0	652	0	0	1	CHC	CHC1	1999-07-23	6	3	3	3	2000-09-18	?	1	?	?	2002-01-11	1	1	3	4	- -	X	X	X	X		12,24,25,15	103.59	0	84.18	76.55	0	0	0	92.4	0	49.29	0	73.27	0
	ARI5		0	1999-09-17	1999-11-19			0	0			1	BC	BC	1999-08-18	5	1	3	3	- -	X	X	X	X	- -	X	X	X	X	- -	X	X	X	X		dc by himself	0	0	0	0	0	0	0	86.99	0	0	0	0	0
	RI3		0	1999-09-20	2000-03-08			0	479	0	0	1	CHC	CHC1	1999-09-08	1	3	1	0	- -	X	X	X	X	- -	X	X	X	X	- -	X	X	X	X		8	99.87	0	0	0	0	0	0	0	0	45.54	0	39.54	0
+	RI5	RI5	0	1999-09-21	2000-03-07			0	0	0	0	0	CHC	CHC1	1999-09-28	1	1	3	0	- -	X	X	X	X	- -	X	X	X	X	- -	X	X	X	X		32,31	53.7	0	0	0	0	0	0	0	0	0	0	0	0
	RI3		0	1999-09-22	2000-03-29	2006-09-22		0	388	0	1	1	N	N1	1999-09-08	4	1	1	4	- -	X	X	X	X	- -	X	X	X	X	- -	X	X	X	X		0	74.94	0	0	0	0	0	0	0	0	82.42	0	0	0
	RI3		0	1999-09-22	2000-03-08			0	688	0	0	1	CHC	CHC2	1999-09-11	6	3	3	3	- -	X	X	X	X	- -	X	X	X	X	- -	X	X	X	X		19,2,27,5,23,12	96.01	0	0	0	0	0	0	0	0	0	0	10.61	0
	ARI5		0	1999-09-23	2000-03-09			0	646	0	1	1	CIR	CIR1	1999-09-13	3	1	4	4	2000-09-04	1	1	3	4	2002-01-21	1	1	1	4	- -	X	X	X	X		1,6,7,12,20,4,17,16,21,22	92.35	0	0	0	0	0	0	0	0	69.64	0	69.08	0
	RI123		0	1999-09-23	2000-04-11			0	279	0	1	0	N	N1	1999-06-15	1	1	4	4	- -	X	X	X	X	- -	X	X	X	X	- -	X	X	X	X		17,9,7,23,37,27,29	0	0	85.76	0	0	0	0	0	0	74.38	0	96.77	0
	RI3		0	1999-09-27	2000-03-13	2010-08-09		0	636	0	1	1	CIR	CIR1	1999-09-16	1	1	3	4	- -	X	X	X	X	- -	X	X	X	X	- -	X	X	X	X		0	105.18	0	0	0	0	0	0	0	0	94.46	0	0	0
	RI100		0	1999-10-01	1999-12-02			0	0			0	N	N1	1998-09-02	X	X	X	X	- -	X	X	X	X	- -	X	X	X	X	- -	X	X	X	X		27,6 因SideEffect DC	0	0	0	0	0	0	0	0	0	0	0	0	0
	RI3		0	1999-10-01	1999-12-24			0	0			1	CHC	CHC2	1999-03-05	0	1	4	0	- -	X	X	X	X	- -	X	X	X	X	- -	X	X	X	X		經濟因素自停	0	0	0	0	0	0	0	0	0	0	0	0	0
	ARI3		0	1999-10-02	2000-12-12	2000-03-22		0	0			1	RE	100	1999-10-02	3	1	1	4	- -	X	X	X	X	- -	X	X	X	X	- -	X	X	X	X		9,6,23,5,8,3	3.39	0	61.27	56.12	0	0	0	65.72	0	106.67	0	0	0
[truncated: 141 more columns]
